# Supplementary material for: Biophenolic Profile Modulations in Olive Tissues as Affected by Manganese Nutrition
Source: Plants (Basel). 2021 Aug 20;10(8):1724. doi: 10.3390/plants10081724 (PMC8402200; doi:10.3390/plants10081724)
Supplement: Supplementary file 1 [file plants-10-01724-s001.zip]

Archive with 1 entries (1 files):
- plants-1306178-SI.pdf
